# Supplementary material for: Tailoring the Formation of Functionalized Furans from Glucose in Water with Nature-Sourced Catalysts and In Situ NMR
Source: Molecules. 2024 Mar 19;29(6):1368. doi: 10.3390/molecules29061368 (PMC10975964; doi:10.3390/molecules29061368)
Supplement: Supplementary file 1 [file molecules-29-01368-s001.zip]

Archive with 1 entries (1 files):
- molecules-2926237-supplementary.pdf
